# Supplementary material for: Relationships between climate and phylogenetic community structure of fossil pollen assemblages are not constant during the last deglaciation
Source: PLoS One. 2021 Jul 8;16(7):e0240957. doi: 10.1371/journal.pone.0240957 (PMC8266067; doi:10.1371/journal.pone.0240957)
Supplement: S3 Fig — Stable-Relationship (orange line), Stable-Slope (green line), and Changed-Relationship (blue line). Note that each model is fitted to data for all time periods and hence a single adjusted R2 and p-value for each model is presented in the same colors as the lines. Tmin = minimum temperature of the coldest month; Tmax = maximum temperature of the warmest month; Pmin = minimum precipitation of the driest month; Pmax = maximum precipitation of the wettest month; AET = mean yearly actual evapotranspiration; ETR = mean yearly ratio of actual and potential evapotranspiration; WDI = mean yearly water deficit index; DEGLAC = time-since-deglaciation. (ZIP) [file pone.0240957.s003.zip]

Archive with 16 entries (16 files):
- S3_Figure_Page_1.tiff
- __MACOSX/._S3_Figure_Page_1.tiff
- S3_Figure_Page_2.tiff
- __MACOSX/._S3_Figure_Page_2.tiff
- S3_Figure_Page_3.tiff
- __MACOSX/._S3_Figure_Page_3.tiff
- S3_Figure_Page_4.tiff
- __MACOSX/._S3_Figure_Page_4.tiff
- S3_Figure_Page_5.tiff
- __MACOSX/._S3_Figure_Page_5.tiff
- S3_Figure_Page_6.tiff
- __MACOSX/._S3_Figure_Page_6.tiff
- S3_Figure_Page_7.tiff
- __MACOSX/._S3_Figure_Page_7.tiff
- S3_Figure_Page_8.tiff
- __MACOSX/._S3_Figure_Page_8.tiff
